# Supplementary material for: OpenEP: A Cross-Platform Electroanatomic Mapping Data Format and Analysis Platform for Electrophysiology Research
Source: Front Physiol. 2021 Feb 26;12:646023. doi: 10.3389/fphys.2021.646023 (PMC7952326; doi:10.3389/fphys.2021.646023)
Supplement: Supplementary file 4 [file Data_Sheet_4.ZIP]

Archive with 2 entries (2 files):
- Supplementary material - openep_dataset_1.mat
- __MACOSX/._Supplementary material - openep_dataset_1.mat
