# Supplementary material for: OpenEP: A Cross-Platform Electroanatomic Mapping Data Format and Analysis Platform for Electrophysiology Research
Source: Front Physiol. 2021 Feb 26;12:646023. doi: 10.3389/fphys.2021.646023 (PMC7952326; doi:10.3389/fphys.2021.646023)
Supplement: Supplementary file 6 [file Data_Sheet_6.XLSX]

## Sheet: Sheet1
					52	10
Number	Title	Title Review	Title review reason	Available?	Analysed electroanatomic mapping data	Exported data?	Comment	Reference
1	Ventricular Tachycardia Ablation: Past, Present, and Future Perspectives	0	Review
2	Mapping and Ablation of Unmappable Ventricular Tachycardia, Ventricular Tachycardia Storm, and Those in Acute Myocardial Infarction	0	Review	1	1	1
3	Mapping and localization of the left phrenic nerve during left atrial appendage electrical isolation to avoid inadvertent injury in patients undergoing catheter ablation of atrial fibrillation	1		1	1	0
4	Combined use of electro-anatomic mapping system and intracardiac echocardiography to achieve zero-fluoroscopy catheter ablation for treatment of paroxysmal atrial fibrillation: a single centre experience	1		1	0
5	Substrate Mapping in Ventricular Arrhythmias	1		1	0
6	Hybrid Ventricular Tachycardia Ablation after Failed Percutaneous Endocardial and Epicardial Ablation	1		1	0
7	2019 HRS/EHRA/APHRS/LAHRS expert consensus statement on catheter ablation of ventricular arrhythmias	0	guideline
8	New electromechanical substrate abnormalities in high-risk patients with Brugada syndrome	1		1	1	0
9	Effectiveness of a percutaneous left ventricular assist device in preventing acute hemodynamic decompensation during catheter ablation of ventricular tachycardia in advanced heart failure patients: A retrospective single-center analysis	1		1	0
10	High-Density Grid Catheter for Detailed Mapping of Sinus Rhythm and Scar-Related Ventricular Tachycardia: Comparison With a Linear Duodecapolar Catheter	1		1	1
11	2019 HRS/EHRA/APHRS/LAHRS expert consensus statement on catheter ablation of ventricular arrhythmias: Executive summary	0	guideline
12	Image-guided ablation of scar-related ventricular tachycardia: towards a shorter and more predictable procedure	1		1	0
13	Three-dimensional image integration guidance for cryoballoon pulmonary vein isolation procedures	0	not electroanatomic mapping study
14	Ventricular Arrhythmias in Myocarditis: Characterization and Relationships With Myocardial Inflammation	1		1	1	0
15	Electroanatomical mapping-guided ablation during atrial fibrillation: a novel usage of fractionation mapping in a case with sinus bradycardia and paroxysmal atrial fibrillation	0	case report	1	1	0
16	Structural relation between the superior vena cava and pulmonary veins in patients with atrial fibrillation	1		1	1	0
17	Stereotactic body radiotherapy for ventricular tachycardia (cardiac radiosurgery) : First-in-patient treatment in Germany	0	case report
18	Pulmonary Vein Isolation With a Novel Multielectrode Radiofrequency Balloon Catheter That Allows Directionally Tailored Energy Delivery: Short-Term Outcomes From a Multicenter First-in-Human Study (RADIANCE	0	not electroanatomic mapping study
19	Association of fragmented QRS with left atrial scarring in patients with persistent atrial fibrillation undergoing radiofrequency catheter ablation	1		1	1	0	Analysis of LA scarring was semi quantiative and could have been quantitative	1
20	Characterization of Structural Changes in Arrhythmogenic Right Ventricular Cardiomyopathy With Recurrent Ventricular Tachycardia After Ablation: Insights From Repeat Electroanatomic Voltage Mapping	1		1	1	0	Chamber volume was measured using Carto; but will be inaccurate. Quantiative analysis of voltage would be better	1
21	2019 HRS/EHRA/APHRS/LAHRS expert consensus statement on catheter ablation of ventricular arrhythmias	0	guideline
22	Radiofrequency ablation lesions in low-, intermediate-, and normal-voltage myocardium: an in vivo study in a porcine heart model	1		1	1	0	Ablation study need to get impedance etc
23	Circulating primary bile acid is correlated with structural remodeling in atrial fibrillation	1		1	1	0	Left atrial surface area was calculated by Carto; but this will have included any cut outs …	1
24	Unsupervised Classification of Atrial Electrograms for Electroanatomic Mapping of Human Persistent Atrial Fibrillation	1		1	1	1
25	Left atrial appendage isolation during ablation in the interatrial septum: Rapid recognition by continuous monitoring of appendage electrograms	0	case report	1	1	0	Case report
26	RADAR: A Multicenter Food and Drug Administration Investigational Device Exemption Clinical Trial of Persistent Atrial Fibrillation	1		1	1	1	Methods withheld from researchers
27	Atrial tachycardia eliminated at the ventricular side in patients with congenitally corrected transposition of the great arteries: Electrophysiological findings and anatomical concerns	1		1	1	0
28	Recent advances in three-dimensional electroanatomical mapping guidance for the ablation of complex atrial and ventricular arrhythmias	0	case report	1	1	0
29	Quantitative assessment of left atrial scar using high-density voltage mapping and a novel automated voltage analysis tool	1		1	1	0
30	Operator learning curve and clinical outcomes of zero fluoroscopy catheter ablation of atrial fibrillation, supraventricular tachycardia, and ventricular arrhythmias	0	not electroanatomic mapping study
31	The impact of sleep apnea on right atrial structural remodeling with atrial fibrillation	1		1	1	0
32	Novel Workflow for Conversion of Catheter-Based Electroanatomic Mapping to DICOM Imaging for Noninvasive Radioablation of Ventricular Tachycardia	1		1	1	1
33	Osteopontin induces atrial fibrosis by activating Akt/GSK-3β/β-catenin pathway and suppressing autophagy	1		1	1	0
34	Ventricular Tachycardia in a Patient With Dilated Cardiomyopathy Caused by a Novel Mutation of Lamin A/C Gene: Insights From Features on Electroanatomic Mapping, Catheter Ablation and Tissue Pathology	0	Case report
35	Repetitive ventricular tachycardia triggered by a giant benign cardiac lipomyoma	0	case report
36	Surgical procedure for targeting arrhythmogenic substrates in the treatment of ventricular tachycardia associated with cardiac tumors	0	clinical series using conventional features of mapping platform to treat patients	1	1	0	Case series
37	Atrial tachycardia circuits include low voltage area from index atrial fibrillation ablation relationship between RF ablation lesion and AT	1		1	1	0
38	Non-fluoroscopic catheter ablation of arrhythmias with origin at the summit of the left ventricle	0	clinical series using conventional features of mapping platform to treat patients	1	1	0	Case series
39	Imaging Integration to Localize and Protect the Left Coronary Artery in Patients Undergoing LAAEI	1		1	1	0
40	Advantages of the integration of ICE and 3D electroanatomical mapping and ultrasound-guided femoral venipuncture in catheter ablation of atrial fibrillation	1		1	0	0
41	2019 HRS/EHRA/APHRS/LAHRS expert consensus statement on catheter ablation of ventricular arrhythmias: executive summary	0	guideline
42	2019 HRS/EHRA/APHRS/LAHRS expert consensus statement on catheter ablation of ventricular arrhythmias: Executive summary	0	guideline
43	Atrial Myopathy Underlying Atrial Fibrillation	0	review
44	Accurate Conduction Velocity Maps and Their Association With Scar Distribution on Magnetic Resonance Imaging in Patients With Postinfarction Ventricular Tachycardias	1		1	1
45	Catheter ablation of ventricular arrhythmia guided by a high-density grid catheter	1		1	1	0
46	Katheterablation bei ventrikulärer Tachyarrhythmie : Klinische Ergebnisse [Catheter ablation of ventricular tachycardia : Clinical outcome].	0	not english
47	Automated intraprocedural localization of origin of ventricular activation using patient-specific computed tomographic imaging	1		1	1	1
48	Defining the substrate for ventricular tachycardia ablation: The impact of rhythm at the time of mapping	1		1	1	0
49	Therapeutic options for patients with advanced atrial fibrillation: from lifestyle and medication to catheter and surgical ablation	0	Review
50	In silico Comparison of Left Atrial Ablation Techniques That Target the Anatomical, Structural, and Electrical Substrates of Atrial Fibrillation	0	not electroanatomic mapping study
51	3D mapping for the identification of the fossa ovalis in left atrial ablation procedures: a pilot study of a first step towards an electroanatomic-guided transseptal puncture	1		1	1	0
52	A Practical Method for Ablation Catheter Reintroduction into the Left Atrium via Prior Transseptal Puncture, without Radiation	0	not electroanatomic mapping study
53	First magnetic resonance imaging-guided cardiac radioablation of sustained ventricular tachycardia	0	not electroanatomic mapping study
54	Noninvasive localization of cardiac arrhythmias using electromechanical wave imaging	0	not electroanatomic mapping study
55	Evaluation of ECG Imaging to Map Hemodynamically Stable and Unstable Ventricular Arrhythmias	1		1	1
56	Endocardial ventricular pulsed field ablation: a proof- of-concept preclinical evaluation	1		1	0
57	High efficiency and workflow of His bundle pacing and atrioventricular node ablation guided by three-dimensional mapping system.	0	not electroanatomic mapping study
58	Complete Electroanatomic Imaging of the Diastolic Pathway Is Associated With Improved Freedom From Ventricular Tachycardia Recurrence	1		1	1	0
59	Radiofrequency Ablation of Atrial Fibrillation in the Brazilian Public Healthcare System	1	Clinical series using conventional features of mapping platform to treat patients	0	0
60	Ventricular Tachycardia Ablation in Patients with Left Ventricular Assist Devices.	0	case report
61	Fluoroless Atrial Fibrillation Catheter Ablation: Technique and Clinical Outcomes	0	not electroanatomic mapping study
62	Stereotactic arrhythmia radioablation for refractory scar- related ventricular tachycardia	1		1	1	0
63	Ventricular scar channel entrances identified by new wideband cardiac magnetic resonance sequence to guide ventricular tachycardia ablation in patients with cardiac defibrillators	1		1	0
64	Analysis of local ventricular repolarization using unipolar recordings in patients with arrhythmogenic right ventricular cardiomyopathy	1		1	1	0
65	Mapping and ablation of ventricular tachycardia 36 years after a Pennsylvania peel	0	Case report
66	Electroanatomic guidance versus conventional fluoroscopy during transseptal puncture for atrial fibrillation ablation.	0	not electroanatomic mapping study
67	Zero-fluoroscopy atrial fibrillation ablation in the presence of a patent foramen ovale: a multicentre experience	0	not electroanatomic mapping study
68	Impedance mapping with constant contact force on 3D electroanatomic map to characterize tissues at pulmonary veno-atrial junction.	1		1	1	0
69	A circular mapping catheter is not mandatory for isolating pulmonary veins during paroxysmal atrial fibrillation ablation with radiofrequency	0	not electroanatomic mapping study
70	Mapping Endocardial-Epicardial Dissociation: Significance for Atrial Fibrillation Ablation.	0	editorial
71	Ventricular Arrhythmias in Myocarditis: Prognostic Role of Electroanatomic Voltage Mapping	0	editorial
72	Acute enhancement of necrotic radio-frequency ablation lesions in left atrium and pulmonary vein ostia in swine model with non-contrast- enhanced T1 -weighted MRI	1		1	1	0
73	Noninvasive Radioablation of Ventricular Tachycardia	0	Review
74	Transcatheter ablation using near-zero fluoroscopy in children with focal atrial tachycardia: a single-centre experience	0	clinical series using conventional features of mapping platform to treat patients
75	[The association of growth differentiation factor 15 (GDF-15) level with extent of left atrial fibrosis in patients with nonvalvular atrial fibrillation]	0	not english
76	Advancements in Imaging for Atrial Fibrillation Ablation: Is There a Potential to Improve Procedural Outcomes	0	Review
77	High-density substrate and activation mapping of epicardial ventricular tachycardia during left ventricular assist device implant	0	Case report
78	Pulmonary Vein Isolation With Single Pulse Irreversible Electroporation: A First in Human Study in 10 Patients With Atrial Fibrillation	1		1	1	0
79	Evidence of 2 conduction exits of the moderator band: Findings from activation and pace mapping study.	1		1	1	0
80	Prevalence and Prognostic Impact of Pathogenic Variants in Patients With Dilated Cardiomyopathy Referred for Ventricular Tachycardia Ablation	1		1	1	0
81	Catheter ablation for the management of atrial fibrillation: current technical perspectives	0	Review
82	Benefit of ultra-high-density mapping-guided radiofrequency reablation in pulmonary vein isolation non-responders after initial cryoballoon procedure.	1		1	1	0
83	A Lattice-Tip Temperature-Controlled Radiofrequency Ablation Catheter for Wide Thermal Lesions: First-in-Human Experience With Atrial Fibrillation	1		1	0
84	2019 HRS/EHRA/APHRS/LAHRS expert consensus statement on catheter ablation of ventricular arrhythmias: Executive summary	0	guideline
85	A new electrophysiologic triad for identification and localization of the critical isthmus in atrial flutter.	1		1	1	0
86	Overcoming challenges in the management of arrhythmogenic right ventricular cardiomyopathy	0	Review
87	Pre-excitation cardiac problems in children: recognition and treatment	0	Review
88	[Predictors of Left Atrial Severe Fibrosis in Patients with Nonvalvular Atrial Fibrillation]	0	not english
89	Esophageal temperature dynamics during high-power short-duration posterior wall ablation	1		1	1	0	exporting univue data from Carto
90	Successful Catheter Ablation for Multiple Atrial Arrhythmias in a Patient with Situs Inversus Totalis	0	case report
91	Transcatheter radiofrequency ablation using near-zero fluoroscopy in children with fascicular ventricular tachycardia: a single-centre experience	0	not electroanatomic mapping study
92	Long-Term Arrhythmic Risk Assessment in Biopsy-Proven Myocarditis.	0	not a full publication
93	Detection of oesophageal course during left atrial catheter ablation.	1		1	1	0
94	Epicardial adipose tissue affects the efficacy of left atrial posterior wall isolation for persistent atrial fibrillation	1		1	1	0
95	Endocardial and Epicardial Rhythmia HDx™ Mapping Verifies Surgical Cox Maze IV Lesion Pattern	0	case report
96	Catheter-based electrical interventions to study, diagnose and treat arrhythmias in horses: From refractory period to electro-anatomical mapping	0	Review
97	Unrecognized left atrial activation patterns of Marshall bundle-related atrial tachycardia following atrial fibrillation ablation	0	case report
98	Electroanatomical Voltage Mapping to Distinguish Right-Sided Cardiac Sarcoidosis	1		1	1	1
99	Intracardiac echocardiography-guided transseptal puncture for fluoroless catheter ablation of left-sided tachycardias	0	not electroanatomic mapping study
100	Extensive right atrial free wall low-voltage zone as the substrate for atrial fibrillation: successful ablation by scar homogenization	1		1	1	0
101	A Lattice-Tip Temperature-Controlled Radiofrequency Ablation Catheter: Durability of Pulmonary Vein Isolation and Linear Lesion Block	0	not electroanatomic mapping study
102	Safety of Catheter Ablation of Atrial Fibrillation Under Uninterrupted Rivaroxaban	0	not electroanatomic mapping study
103	Initial Experience Using the Radiofrequency Needle Visualization on the Electroanatomical Mapping System for Transseptal Puncture.	0	not electroanatomic mapping study
104	Spanish Catheter Ablation Registry. 19th Official Report of the Heart Rhythm Association of the Spanish Society of Cardiology	0	not electroanatomic mapping study
105	Bipolar radiofrequency ablation for ventricular tachycardias originating from the interventricular septum: Safety and efficacy in a pilot cohort study	1		1	1	0
106	Safety and Effectiveness of a Novel Fluoroless Transseptal Puncture Technique for Lead-free Catheter Ablation: A Case Series	0	not electroanatomic mapping study
107	Left atrial appendage closure with zero fluoroscopic exposure via intracardiac echocardiographic guidance	0	not electroanatomic mapping study
108	RV Tissue Heterogeneity on CT: A Novel Tool to Identify the VT Substrate in ARVC	1		1	1	1
109	Islets of heterogeneous myocardium within the scar in cardiac magnetic resonance predict ventricular tachycardia after myocardial infarction	1		1	1	0
110	Updating the Risk Stratification for Sudden Cardiac Death in Cardiomyopathies: The Evolving Role of Cardiac Magnetic Resonance Imaging. An Approach for the Electrophysiologist.	0	not electroanatomic mapping study
111	Association of septal late gadolinium enhancement on cardiac magnetic resonance with ventricular tachycardia ablation targets in nonischemic cardiomyopathy	1		1	1	1
112	Challenge of managing opposing rhythms in a mother and fetus.	0	not electroanatomic mapping study
113	Illuminating the Marshall: novel techniques highlighted in an atrial tachycardia case report	0	case report
114	3-Dimensional Transseptal Puncture Based on Electrographic Characteristics of Fossa Ovalis: A Fluoroscopy-Free and Echocardiography-Free Method	0	not electroanatomic mapping study
115	Non-invasive stereotactic body radiation therapy for refractory ventricular arrhythmias: an institutional experience	0	not electroanatomic mapping study
116	The harm of delayed diagnosis of arrhythmogenic cardiac sarcoidosis: a case series	1		1	0
117	The Value of Voltage Histogram Analysis Derived Right Atrial Scar Burden in the Prediction of Left Atrial Scar Burden	1		1	1	0
118	[Spanish Catheter Ablation Registry. 19th Official Report of the Heart Rhythm Association of the Spanish Society of Cardiology (2019)].	0	not english
119	Zero-fluoroscopy transseptal puncture guided by right atrial electroanatomical mapping combined with intracardiac echocardiography: A single-center experience.	0	not electroanatomic mapping study
120	Non fluoroscopic ablation of different arrhythmic structures in an electrophysiology unit. Assessment of efficiency and security	0	not electroanatomic mapping study
121	Effects of 60-Hertz notch filtering on local abnormal ventricular activities	1		1	0
122	Impact of the inflammation on the outcomes of catheter ablation of drug-refractory ventricular tachycardia in cardiac sarcoidosis	0	clinical series using conventional features of mapping platform to treat patients
123	An atrial fibrillation rotor, mapped conventionally	0	case report
124	Collateral injury of the conduction system during catheter ablation of septal substrate in nonischemic cardiomyopathy	1	not electroanatomic mapping study	0	0
125	What is the mechanism of narrow paced QRS duration during left bundle branch area pacing	0	case report	0
126	Intraoperative cryoablation in late pulmonary valve replacement for tetralogy of Fallot	0	not electroanatomic mapping study
127	Evaluation of a novel esophageal retractor utilizing vacuum suction and mechanical force for deviating the esophagus	0	not electroanatomic mapping study
128	Catheter Ablation of Left Ventricular Summit Arrhythmia in a Patient with Critical Coronary Artery Stenosis: A Sequential Approach	0	case report
129	Left atrial dissection as a trigger for recurrent atrial fibrillation.	0	case report
130	Complex Atrial Tachycardias: Is Technology the Answer or Should the Focus Be on Prevention?	0	editorial	0
131	A novel open-source software-based high-precision workflow for target definition in cardiac radioablation	1		1	1	1	Source code provided; only accesses a subset of data; no data validation provided
132	Intracardiac echocardiography guided nonocclusive balloon cryothermal applications to achieve antral isolation during pulmonary vein isolation	1		1	1	1
133	Genotype-phenotype correlation of LMNA variants involving the Arg541 residue: a case report with multimodality imaging and literature review	0	not electroanatomic mapping study
134	Focal arrhythmia ablation with multipolar mapping: Does it still make sense to stay off-grid?	0	editorial
135	Detection of Intramural Excitable Substrate With Frequency Analysis of Unipolar Electrograms: A Novel Application of Unipolar Electrogram Mapping	0	editorial	0
136	Reentrant para-Hisian ventricular tachycardia eliminated from the noncoronary cusp: Importance of regional anatomy for vantage-point ablation	0	case report

## Sheet: Sheet2
							Data types currently available through OpenEP																			Data types not currently available through OpenEP								Full dataset provided by OpenEP?	Reason full data set not available
Number	Title	Sum	Study analysed?	analysed geometry using clinical tools			Chamber geometry	Number of mapping points	Location only points	Anatomical Structures	Electrogram Locations	Bipolar Electrograms	Unipolar Electrograms	Contact Force	Ablation positions/tags/visitags	Ablation temperature	Ablation power	Ablation time	Ablation Index / LSI or equivalent	Impedance	LAT annotation	Map - act	Map - bip	Map - uni	Fractionation map	Analysis of 12 lead ECG	Re-calculation of fractionation indices	Segmental analysis of atria	Segmental analysis of ventricles	Late potentials	Isochronal local activation mapping	highest score	Desireable to also evaluate these data (may not be essential to core objective of study)	Yes (1) / No (0)	12 lead ecg needed	Re-calculation of fractionation indices from raw electrograms	Segmental analysis of atria	Segmental analysis of ventricles	Late potentials	Image integration	Isochronal local activatin map
3	Mapping and localization of the left phrenic nerve during left atrial appendage electrical isolation to avoid inadvertent injury in patients undergoing catheter ablation of atrial fibrillation	4	1	0	0		1	0	1	1	0	0	0	1	0	0	0	0	0	0	0	0	0	0	0	0	0	0	0	0	0	1		1
8	New electromechanical substrate abnormalities in high-risk patients with Brugada syndrome	8	1	2	1		2	0	0	0	1	1	0	0	0	0	0	0	0	0	0	0	2	0	2	0	0	0	0	0	0	2		1
10	High-Density Grid Catheter for Detailed Mapping of Sinus Rhythm and Scar-Related Ventricular Tachycardia: Comparison With a Linear Duodecapolar Catheter	11	1	1	1		0	2	0	1	1	1	0	0	0	0	0	0	0	0	2	1	2	0	1	0	0	0	0	2	2	2	LAVAs	0					1		1
14	Ventricular Arrhythmias in Myocarditis: Characterization and Relationships With Myocardial Inflammation	4	1	0	0		1	0	0	0	0	0	0	0	0	0	0	0	0	0	0	0	1	0	0	2	0	0	0	0	0	2		1
16	Structural relation between the superior vena cava and pulmonary veins in patients with atrial fibrillation	6	1	2	1		2	0	0	2	0	0	0	0	0	0	0	0	0	0	0	0	2	0		0	0	0	0	0	0	2		1
19	Association of fragmented QRS with left atrial scarring in patients with persistent atrial fibrillation undergoing radiofrequency catheter ablation	2	1	0	0		0	0	0	0	0	0	0	0	0	0	0	0	0	0	0	0	1	0	0	1	0	0	0	0	0	1	12 lead ECG	0	1
20	Characterization of Structural Changes in Arrhythmogenic Right Ventricular Cardiomyopathy With Recurrent Ventricular Tachycardia After Ablation: Insights From Repeat Electroanatomic Voltage Mapping	8	1	2	1		2	2	0	0	0	0	0	0	0	0	0	0	0	0	0	0	2	0	0	2	0	0	0	0	0	2		1
22	Radiofrequency ablation lesions in low-, intermediate-, and normal-voltage myocardium: an in vivo study in a porcine heart model	27	1	0	0		1	2	2	0	0	0	0	4	1	0	4	4	4	4	0	0	1	0	0	0	0	0	0	0	0	4		1
23	Circulating primary bile acid is correlated with structural remodeling in atrial fibrillation	6	1	2	1		2	2	0	0	0	0	0	0	0	0	0	0	0	0	0	0	2	0	0	0	0	0	0	0	0	2		1
24	Unsupervised Classification of Atrial Electrograms for Electroanatomic Mapping of Human Persistent Atrial Fibrillation	12	1	0	0		4	0	0	0	0	4	0	0	0	0	0	0	0	0	0	0	0	0	4	0	4	0	0	0	0	4	fractionated electrogram analyses indices	0		1
26	RADAR: A Multicenter Food and Drug Administration Investigational Device Exemption Clinical Trial of Persistent Atrial Fibrillation	18	1	0	0		4	2	0	0	4	0	4	0	0	0	0	0	0	0	0	0	4	0	0	0	0	0	0	0	0	4		1
27	Atrial tachycardia eliminated at the ventricular side in patients with congenitally corrected transposition of the great arteries: Electrophysiological findings and anatomical concerns	13	1	0	0		0	0	2	1	2	2	0	0	1	0	0	0	0	0	2	2	0	0	0	1	0	0	0	0	0	2	12 lead ECG in AT study	0	1
29	Quantitative assessment of left atrial scar using high-density voltage mapping and a novel automated voltage analysis tool	6	1	2	1		2	2		0	0	0	0	0	0	0	0	0	0	0	0	0	2	0	0	0	0	0	0	0	0	2		1
31	The impact of sleep apnea on right atrial structural remodeling with atrial fibrillation	4	1	2	1		2	0	0	0	0	0	0	0	0	0	0	0	0	0	0	0	2	0	0	0	0	0	0	0	0	2		1
32	Novel Workflow for Conversion of Catheter-Based Electroanatomic Mapping to DICOM Imaging for Noninvasive Radioablation of Ventricular Tachycardia	2	1	0	0		1	0	0	0	0	0	0	0	0	0	0	0	0	0	0	0	1	0	0	0	0	0	0	0	0	1		1
33	Osteopontin induces atrial fibrosis by activating Akt/GSK-3β/β-catenin pathway and suppressing autophagy	4	1	2	1		2	0	0	0	0	0	0	0	0	0	0	0	0	0	0	0	2	0	0	0	0	0	0	0	0	2		1
37	Atrial tachycardia circuits include low voltage area from index atrial fibrillation ablation relationship between RF ablation lesion and AT	7	1	0	0		0	2	0	0	1	2	0	0	1	0	0	0	0	0	0	0	1	0	0	0	0	2	0	0	0	2	segmental analysis of atria	0			1
39	Imaging Integration to Localize and Protect the Left Coronary Artery in Patients Undergoing LAAEI	12	1	0	0		1	0	1	1	1	1	0	1	1	1	1	1	0	1	0	0	1	0	0	0	0	0	0	0	0	1	Export of image integration meshes, cartosound	0
44	Accurate Conduction Velocity Maps and Their Association With Scar Distribution on Magnetic Resonance Imaging in Patients With Postinfarction Ventricular Tachycardias	24	1	0	0		4	0	0	0	4	0	0	0	0	0	0	0	0	0	4	4	4	4	0	0	0	0	0	0	0	4	Image integration	0						1
45	Catheter ablation of ventricular arrhythmia guided by a high-density grid catheter	11	1	2	1		2	2	0	1	0	0	0	0	0	0	0	0	0	1	0	1	2	0	0	2	0	0	0	0	0	2	Best duplicate algorithm used in the clinical system. This would be something to add onto OpenEP map interpolation during post processing	1
47	Automated intraprocedural localization of origin of ventricular activation using patient-specific computed tomographic imaging	12	1	0	0		4	0	4	0	0	0	0	0	0	0	0	0	0	0	0	0	0	0	0	4	0	0	0	0	0	4		1
48	Defining the substrate for ventricular tachycardia ablation: The impact of rhythm at the time of mapping	7	1	0	0		0	2	0	0	1	2	0	0	0	0	0	0	0	0	0	0	1	0	0	1	2	0	0	2	0	2	late potentials; fractionated potentials	0		1			1
51	3D mapping for the identification of the fossa ovalis in left atrial ablation procedures: a pilot study of a first step towards an electroanatomic-guided transseptal puncture	11	1	1	1		2	0	2	2	2	2	0	0	0	0	0	0	0	0	0	0	1	0	0	0	0	0	0	0	0	2		1
55	Evaluation of ECG Imaging to Map Hemodynamically Stable and Unstable Ventricular Arrhythmias	10	1	0	0		1	0	4	0	0	0	0	0	0	0	0	0	0	0	0	1	0	0	0	4	0	0	3	0	0	4	segmental ventricular analysis; 12 lead ECG	0				1		1
58	Complete Electroanatomic Imaging of the Diastolic Pathway Is Associated With Improved Freedom From Ventricular Tachycardia Recurrence	5	1	0	0		0	0	0	0	1	2	0	0	0	0	0	0	0	1	0	0	1	0	0	0	0	0	0	0	0	2		1
62	Stereotactic arrhythmia radioablation for refractory scar- related ventricular tachycardia	2	1	1	1		0	0	0	0	0	0	0	0	0	0	0	0	0	0	0	0	2	0	0	0	0	0	0	0	0	2		1
64	Analysis of local ventricular repolarization using unipolar recordings in patients with arrhythmogenic right ventricular cardiomyopathy	13	1	2	1		2	0	0	1	2	2	2	0	0	0	0	0	0	0	0	0	2	0	0	2	0	0	0	0	0	2		1
68	Impedance mapping with constant contact force on 3D electroanatomic map to characterize tissues at pulmonary veno-atrial junction.	11	1	1	1		2	0	0	1	2	1	0	2	0	0	0	0	0	2	0	0	1	0	0	0	0	0	0	0	0	2		1
72	Acute enhancement of necrotic radio-frequency ablation lesions in left atrium and pulmonary vein ostia in swine model with non-contrast- enhanced T1 -weighted MRI	6	1	0	0		1	0	0	0	1	1	0	0	1	0	0	0	0	0	1	0	1	0	0	0	0	0	0	0	0	1		1
78	Pulmonary Vein Isolation With Single Pulse Irreversible Electroporation: A First in Human Study in 10 Patients With Atrial Fibrillation	5	1	1	1		0	0	0	0	0	0	0	0	0	0	0	0	0	2	0	0	2	0	0	1	0	0	0	0	0	2		1
79	Evidence of 2 conduction exits of the moderator band: Findings from activation and pace mapping study.	10	1	0	0		0	0	1	2	1	1	0	0	1	0	0	0	0	0	2	0	0	0	0	2	0	0	0	0	0	2	12 lead ECG features	0	1
80	Prevalence and Prognostic Impact of Pathogenic Variants in Patients With Dilated Cardiomyopathy Referred for Ventricular Tachycardia Ablation	13	1	3	1		2	2	0	0	1	1	1	0	0	0	0	2	0	0	0	0	2	2	0	0	0	0	2	0	0	2	LV regions based on 'bulls eye' plots	0				1
82	Benefit of ultra-high-density mapping-guided radiofrequency reablation in pulmonary vein isolation non-responders after initial cryoballoon procedure.	10	1	3	1		2	2	0	0	0	0	0	0	2	0	0	0	0	0	0	0	2	2	0	0	0	2	0	0	0	2	segmental left atrial analysis	0			1
85	A new electrophysiologic triad for identification and localization of the critical isthmus in atrial flutter.	14	1	1	1		1	2	2	1	1	1	0	0	0	0	0	0	0	0	2	2	2	0	0	0	0	0	0	0	0	2	LAT histogram analysis	1
89	Esophageal temperature dynamics during high-power short-duration posterior wall ablation	7	1	0	0		0	0	2	0	0	0	0	1	2	0	1	1	0	0	0	0	0	0	0	0	0	0	0	0	0	2	Fluoroscopic intergration data	1						1
93	Detection of oesophageal course during left atrial catheter ablation.	3	1	0	0		1	0	0	1	0	0	0	0	1	0	0	0	0	0	0	0	0	0	0	0	0	0	0	0	0	1	export of adjunct data including ICE, cartosound	1						1
94	Epicardial adipose tissue affects the efficacy of left atrial posterior wall isolation for persistent atrial fibrillation	11	1	2	1		2	2	0	1	0	0	0	0	0	0	0	2	0	0	0	0	2	0	2	0	0	0	0	0	0	2	image integration with CT DICOM data	1						1
98	Electroanatomical Voltage Mapping to Distinguish Right-Sided Cardiac Sarcoidosis	20	1	0	0		4	4	0	0	4	4	4	0	0	0	0	0	0	0	0	0	0	0	0	0	0	0	1	0	0	4	segmental analysis of right ventricle	0				1
100	Extensive right atrial free wall low-voltage zone as the substrate for atrial fibrillation: successful ablation by scar homogenization	11	1	1	1		1	2	1	0	0	1	0	0	1	0	0	2	0	0	0	0	2	0	0	1	0	0	0	0	0	2		1
105	Bipolar radiofrequency ablation for ventricular tachycardias originating from the interventricular septum: Safety and efficacy in a pilot cohort study	21	1	0	0		1	0	2	0	1	1	1	2	1	2	2	2	0	2	0	0	1	1	0	2	0	0	0	2	0	2	late potentials	0					1
108	RV Tissue Heterogeneity on CT: A Novel Tool to Identify the VT Substrate in ARVC	19	1	0	0		4	2	0	0	4	4	4	0	0	0	0	0	0	0	0	0	1	0	0	0	0	0	0	0	0	4		1
109	Islets of heterogeneous myocardium within the scar in cardiac magnetic resonance predict ventricular tachycardia after myocardial infarction	7	1	0	0		0	0	1	0	1	1	1	0	0	0	0	0	0	0	0	0	1	0	0	2	0	0	0	0	0	2		1
111	Association of septal late gadolinium enhancement on cardiac magnetic resonance with ventricular tachycardia ablation targets in nonischemic cardiomyopathy	30	1	0	0		4	2	0	4	0	4	4	1	0	0	0	0	0	1	0	0	4	4	0	2	0	2	0	0	0	4	image registration with DICOM data. Segmental analysis of ventricle; export of all 12 ECG leads per point	0	1		1			1
117	The Value of Voltage Histogram Analysis Derived Right Atrial Scar Burden in the Prediction of Left Atrial Scar Burden	6	1	2	1		2	2	0	0	0	0	0	0	0	0	0	0	0	0	0	0	2	0	0	0	0	0	0	0	0	2		1
131	A novel open-source software-based high-precision workflow for target definition in cardiac radioablation	11	1	0	0		4	0	4	0	0	0	0	0	0	0	0	0	0	0	0	0	3	0	0	0	0	0	0	0	0	4	image registration with DICOM data; export as DICOM radiotherapy structure dataset	1						1
132	Intracardiac echocardiography guided nonocclusive balloon cryothermal applications to achieve antral isolation during pulmonary vein isolation	7	1	2	1		2	2	0	1	0	0	0	0	0	0	0	0	0	0	0	0	2	0	0	0	0	0	0	0	0	2		1
			46		21	1	11	0	5	11	12	11	3	4	9	1	2	2	0	4	1	3	14	1	1	5	0	0	1	0	0			31	4	2	3	3	3	7	1
						2	16	18	6	3	4	6	1	2	2	1	1	4	0	3	4	2	19	2	2	8	1	3	1	3	1
						3	0	0	0	0	0	0	0	0	0	0	0	0	0	0	0	0	1	0	0	0	0	0	1	0	0
						4	8	1	3	1	4	4	4	1	0	0	1	1	1	1	1	1	3	2	1	2	1	0	0	0	0
						Totals	35	19	14	15	20	21	8	7	11	2	4	7	1	8	6	6	37	5	4	15	2	3	3	3	1
																																		67.3913
							All	Just open ep			Qualitative	Quantiative
			KEY	1	Qualitative analysis on the clinical system		101	95		Actual	103	154
				2	Quantitative analysis on the clinical system		113	96		OpenEP	96	134													0 = not used	0						0
				3	Qualitative analysis following data export		2	1																	1 = qualitative analysis in clinical system	1						6
				4	Quantitative analysis following data export		41	38																	2 = quantiative analysis in clinical system	2						30
																									3 = data exported; qualitative analysis	3						0
																									4 = data exported; quantitative analysis	4						10

## Sheet: Sheet3
Data Type	Number of studies
Map - bipolar voltage	37
Chamber geometry	35
Electrograms - bipolar	21
Number of mapping points	19
Electrogram locations	20
Anatomical structures	15
Analysis of 12 lead ECG	15
Location only points	14
Ablation locations	11
Impedance	8
Electrograms - unipolar	8
Contact force	7
Ablation time	7
Electrogram annotations	6
Map - local activation time	6
Map - unipolar voltage	5
Ablation power	4
Map - electrogram fractionation	4
Atrial segmental analysis	3
Ventricle segmental analysis	3
Late potentials	3
Ablation temperature	2
Fractionation indices	2
Ablation indices	1
Isochronal LAT map	1
